# Supplementary material for: Time and patient journey to axial spondyloarthritis diagnosis: a retrospective study in French primary care
Source: Rheumatology (Oxford). 2026 Mar 15;65(3):keaf642. doi: 10.1093/rheumatology/keaf642 (PMC13017005; doi:10.1093/rheumatology/keaf642)
Supplement: keaf642_Supplementary_Data [file keaf642_supplementary_data.zip]

Archive with 2 entries (2 files):
- Suppl Tables and Figures.docx
- Plain Language Summary.docx
